# Supplementary material for: Expanding the host range: infection of a reptilian host (Furcifer pardalis) by an atypical Brucella strain
Source: Antonie Van Leeuwenhoek. 2020 Jul 22;113(10):1531–7. doi: 10.1007/s10482-020-01448-9 (PMC7481142; doi:10.1007/s10482-020-01448-9)
Supplement: Supplementary file 1 — Supplementary file1 (XLSX 18 kb) [file 10482_2020_1448_MOESM1_ESM.xlsx]

## Sheet: VFDB_Feb_18-2339382619
VFclass	Virulence factors	Related genes	Brucella sp. strain 191011898 (Prediction)	B. abortus S19		B. abortus bv. 1 str. 9-941 (biovar 1)		B. canis ATCC 23365		B. melitensis ATCC 23457		B. abortus 2308		B. melitensis bv. 1 str. 16M		B. ovis ATCC 25840		B. suis 1330		B. suis ATCC 23445
			draft (draft)	chromosome 2 (NC_010740)	chromosome 1 (NC_010742)	chromosome I (NC_006932)	chromosome II (NC_006933)	chromosome I (NC_010103)	chromosome II (NC_010104)	chromosome I (NC_012441)	chromosome II (NC_012442)	chromosome I (NC_007618)	chromosome II (NC_007624)	chromosome I (NC_003317)	chromosome II (NC_003318)	chromosome I (NC_009505)	chromosome II (NC_009504)	chromosome I (NC_004310)	chromosome II (NC_004311)	chromosome I (NC_010169)	chromosome II (NC_010167)
Immune evasion	LPS	acpXL	orf01011; orf02171	-	BAbS19_I08150	BruAb1_0481; BruAb1_0867	-	BCAN_A0464; BCAN_A0868	-	BMEA_A0893	-	BAB1_0484; BAB1_0874	-	BMEI1111; BMEI1475	-	BOV_0464; BOV_0847	-	BR0459; BR0855	-	BSUIS_A0893	-
		fabZ	orf00495	-	BAbS19_I10920	BruAb1_1158	-	BCAN_A1171	-	BMEA_A1196	-	BAB1_1174	-	BMEI0832	-	BOV_1110	-	BR1152	-	BSUIS_A1200	-
		gmd	-	-	BAbS19_I05110	BruAb1_0545	-	BCAN_A0534	-	BMEA_A0560	-	BAB1_0545	-	BMEI1413	-	BOV_0526	-	BR0522	-	BSUIS_A0553	-
		htrB	orf02167	-	BAbS19_I08110	BruAb1_0863	-	BCAN_A0864	-	BMEA_A0889	-	BAB1_0870	-	BMEI1115	-	BOV_0843	-	BR0851	-	BSUIS_A0889	-
		kdsA	orf00513	-	BAbS19_I10740	BruAb1_1139	-	BCAN_A1152	-	BMEA_A1178	-	BAB1_1156	-	BMEI0850	-	BOV_1093	-	BR1133	-	BSUIS_A1182	-
		kdsB	orf01306	-	BAbS19_I00340	BruAb1_0038	-	BCAN_A0040	-	BMEA_A0040	-	BAB1_0035	-	BMEI1904	-	BOV_0038	-	BR0038	-	BSUIS_A0041	-
		lpsA	orf01183	-	BAbS19_I05990	BruAb1_0634	-	BCAN_A0631	-	BMEA_A0653	-	BAB1_0639	-	BMEI1326	-	BOV_0614	-	BR0615	-	BSUIS_A0645	-
		lpsB/lpcC	orf02992	-	BAbS19_I14180	BruAb1_1496	-	BCAN_A1540	-	BMEA_A1554	-	BAB1_1522	-	BMEI0509	-	BOV_1453	-	BR1503	-	BSUIS_A1559	-
		lpxA	orf00496	-	BAbS19_I10910	BruAb1_1157	-	BCAN_A1170	-	BMEA_A1195	-	BAB1_1173	-	BMEI0833	-	BOV_1109	-	BR1151	-	BSUIS_A1199	-
		lpxB	orf00498	-	BAbS19_I10890	BruAb1_1155	-	BCAN_A1168	-	BMEA_A1193	-	BAB1_1171	-	BMEI0835	-	BOV_1107	-	BR1149	-	BSUIS_A1197	-
		lpxC	orf01337	-	BAbS19_I13490	BruAb1_1419	-	BCAN_A1457	-	BMEA_A1472	-	BAB1_1443	-	BMEI0586	-	BOV_1379	-	BR1424	-	BSUIS_A1475	-
		lpxD	orf00494	-	BAbS19_I10930	BruAb1_1159	-	BCAN_A1172	-	BMEA_A1197	-	BAB1_1175	-	BMEI0831	-	BOV_1111	-	BR1153	-	BSUIS_A1201	-
		lpxE	orf00375	-	BAbS19_I07120	BruAb1_0757	-	BCAN_A0755	-	BMEA_A0780	-	BAB1_0761	-	BMEI1212	-	BOV_0735	-	BR0740	-	BSUIS_A0775	-
		lpxK	orf02609	BAbS19_II02000	-	-	BruAb2_0212	-	BCAN_B0217	-	BMEA_B0216	-	BAB2_0210	-	BMEII1028	-	BOV_A0196	-	BRA0216	-	BSUIS_B0220
		manAoAg	-	-	BAbS19_I05250	BruAb1_0562	-	BCAN_A0551	-	BMEA_A0576	-	BAB1_0563	-	BMEI1394	-	-	-	BR0539	-	BSUIS_A0568	-
		manBcore	orf01910	BAbS19_II07910	-	-	BruAb2_0833	-	BCAN_B0350	-	BMEA_B0347	-	BAB2_0855	-	BMEII0899	-	-	-	BRA0348	-	BSUIS_B0353
		manCcore	orf01911	BAbS19_II07920	-	-	BruAb2_0834	-	BCAN_B0349	-	BMEA_B0346	-	BAB2_0856	-	BMEII0900	-	BOV_A0315	-	BRA0347	-	BSUIS_B0352
		manCoAg	-	-	BAbS19_I05240	BruAb1_0561	-	BCAN_A0550	-	BMEA_A0575	-	BAB1_0561	-	BMEI1395	-	BOV_0541	-	BR0538	-	BSUIS_A0567	-
		per	-	-	BAbS19_I05100	BruAb1_0544	-	BCAN_A0533	-	BMEA_A0559	-	BAB1_0544	-	BMEI1414	-	BOV_0525	-	BR0521	-	BSUIS_A0552	-
		pgm	orf00001	-	BAbS19_I00530	BruAb1_0058	-	BCAN_A0059	-	BMEA_A0059	-	BAB1_0055	-	BMEI1886	-	BOV_0058	-	BR0058	-	BSUIS_A0061	-
		pmm	-	-	BAbS19_I05230	BruAb1_0560	-	BCAN_A0549	-	BMEA_A0574	-	BAB1_0560	-	BMEI1396	-	BOV_0540	-	BR0537	-	BSUIS_A0566	-
		waaA/kdtA	orf02610	BAbS19_II01990	-	-	BruAb2_0211	-	BCAN_B0216	-	BMEA_B0215	-	BAB2_0209	-	BMEII1029	-	BOV_A0195	-	BRA0215	-	BSUIS_B0219
		wbdA	-	-	BAbS19_I09310	BruAb1_0988	-	BCAN_A0999	-	BMEA_A1021	-	BAB1_1000	-	BMEI0997	-	-	-	BR0982	-	BSUIS_A1026	-
		wbkA	-	-	BAbS19_I05170	BruAb1_0552	-	BCAN_A0541	-	BMEA_A0566	-	BAB1_0553	-	BMEI1404	-	BOV_0533	-	BR0529	-	BSUIS_A0560	-
		wbkB	-	-	BAbS19_I05070	BruAb1_0541	-	BCAN_A0530	-	BMEA_A0556	-	BAB1_0541	-	BMEI1417	-	BOV_0522	-	BR0518	-	BSUIS_A0549	-
		wbkC	-	-	BAbS19_I05060	BruAb1_0540	-	BCAN_A0529	-	BMEA_A0555	-	BAB1_0540	-	BMEI1418	-	BOV_0521	-	BR0517	-	BSUIS_A0548	-
		wboA	-	-	BAbS19_I09300	BruAb1_0987	-	BCAN_A0998	-	BMEA_A1020	-	BAB1_0999	-	BMEI0998	-	-	-	BR0981	-	BSUIS_A1025	-
		wbpL	orf01495	-	BAbS19_I04990	BruAb1_0533	-	-	-	BMEA_A0547	-	BAB1_0535	-	BMEI1426	-	BOV_0513	-	BR0511	-	BSUIS_A0539	-
		wbpZ	-	-	BAbS19_I05260	BruAb1_0563	-	BCAN_A0552	-	BMEA_A0577	-	-	-	BMEI1393	-	-	-	BR0540	-	BSUIS_A0569	-
		wzm	-	-	BAbS19_I05090	BruAb1_0543	-	BCAN_A0532	-	BMEA_A0558	-	BAB1_0543	-	BMEI1415	-	BOV_0524	-	BR0520	-	BSUIS_A0551	-
		wzt	-	-	BAbS19_I05080	BruAb1_0542	-	BCAN_A0531	-	BMEA_A0557	-	BAB1_0542	-	BMEI1416	-	BOV_0523	-	BR0519	-	BSUIS_A0550	-
	Capsule(Acinetobacter)		orf01487; orf01488	-	-	-	-	-	-	-	-	-	-	-	-	-	-	-	-	-	-
Intracellular survival	CbetaG	cgs	orf00054	-	BAbS19_I01030	BruAb1_0108	-	BCAN_A0114	-	BMEA_A0118	-	BAB1_0108	-	BMEI1837	-	BOV_0108	-	BR0111	-	BSUIS_A0116	-
Iron uptake	Brucebactin	dhbA	orf01681	BAbS19_II00110	-	-	BruAb2_0013	-	BCAN_B0015	-	BMEA_B0015	-	BAB2_0012	-	BMEII0080	-	BOV_A0010	-	BRA0013	-	BSUIS_B0015
		dhbB	orf01680	BAbS19_II00120	-	-	BruAb2_0014	-	BCAN_B0016	-	BMEA_B0016	-	BAB2_0013	-	BMEII0079	-	BOV_A0011	-	BRA0014	-	BSUIS_B0016*
		dhbC	orf01678	BAbS19_II00140	-	-	BruAb2_0016	-	BCAN_B0018*	-	BMEA_B0018	-	BAB2_0015	-	BMEII0077	-	BOV_A0013	-	BRA0016	-	BSUIS_B0018
		dhbE	orf01679	BAbS19_II00130	-	-	BruAb2_0015	-	BCAN_B0017	-	BMEA_B0017	-	BAB2_0014	-	BMEII0078	-	BOV_A0012	-	BRA0015	-	BSUIS_B0017
		entD	orf01682	BAbS19_II00100	-	-	BruAb2_0012*	-	BCAN_B0014	-	BMEA_B0014*	-	BAB2_0011	-	BMEII0081	-	BOV_A0008	-	BRA0012	-	BSUIS_B0014
		vibH/entF	orf01677	BAbS19_II00150	-	-	BruAb2_0017	-	BCAN_B0019	-	BMEA_B0019	-	BAB2_0016	-	BMEII0076	-	BOV_A0014	-	BRA0017	-	BSUIS_B0019
	Enterobactin transport(Shigella)	fepC	orf02577	-	-	-	-	-	-	-	-	-	-	-	-	-	-	-	-	-	-
	Periplasmic binding protein-dependent ABC transport systems(Vibrio)	viuD	orf02575	-	-	-	-	-	-	-	-	-	-	-	-	-	-	-	-	-	-
		viuG	orf02576	-	-	-	-	-	-	-	-	-	-	-	-	-	-	-	-	-	-
Regulation	BvrRS	bvrR	orf00667	-	BAbS19_I19590	BruAb1_2065	-	BCAN_A2137	-	BMEA_A2153	-	BAB1_2092	-	BMEI2036	-	BOV_2010	-	BR2090	-	BSUIS_A1933	-
		bvrS	orf00666	-	BAbS19_I19600	BruAb1_2066	-	BCAN_A2138	-	BMEA_A2154	-	BAB1_2093	-	BMEI2035	-	BOV_2011	-	BR2091	-	BSUIS_A1934	-
Secretion system	Type IV secretion system	virB10	orf01636	BAbS19_II00540	-	-	BruAb2_0060	-	BCAN_B0063	-	BMEA_B0064	-	BAB2_0059	-	BMEII0034	-	BOV_A0055	-	BRA0060	-	BSUIS_B0064
		virB11	orf01637	BAbS19_II00530	-	-	BruAb2_0059	-	BCAN_B0062	-	BMEA_B0063	-	BAB2_0058	-	BMEII0035	-	BOV_A0054	-	BRA0059	-	BSUIS_B0063
		virB1	orf01628	BAbS19_II00630	-	-	BruAb2_0069	-	BCAN_B0072	-	BMEA_B0073	-	BAB2_0068	-	BMEII0025	-	BOV_A0063	-	BRA0069	-	BSUIS_B0073
		virB2	orf01629	BAbS19_II00620	-	-	BruAb2_0068	-	BCAN_B0071	-	BMEA_B0072	-	BAB2_0067	-	BMEII0026	-	BOV_A0062	-	BRA0068	-	BSUIS_B0072
		virB3	orf01630	BAbS19_II00610	-	-	BruAb2_0067	-	BCAN_B0070	-	BMEA_B0071	-	BAB2_0066	-	BMEII0027	-	BOV_A0061	-	BRA0067	-	BSUIS_B0071
		virB4	orf01631	BAbS19_II00600	-	-	BruAb2_0066	-	BCAN_B0069	-	BMEA_B0070	-	BAB2_0065	-	BMEII0028	-	BOV_A0060	-	BRA0066	-	BSUIS_B0070
		virB5	orf01632	BAbS19_II00590	-	-	BruAb2_0065	-	BCAN_B0068	-	BMEA_B0069	-	BAB2_0064	-	BMEII0029	-	BOV_A0059	-	BRA0065	-	BSUIS_B0069
		virB6	orf01633	BAbS19_II00580	-	-	BruAb2_0064	-	BCAN_B0067	-	BMEA_B0068	-	BAB2_0063	-	BMEII0030	-	BOV_A0058	-	BRA0064	-	BSUIS_B0068
		virB7	-	BAbS19_II00570	-	-	BruAb2_0063	-	BCAN_B0066	-	BMEA_B0067	-	BAB2_0062	-	BMEII0031	-	-	-	BRA0063	-	BSUIS_B0067
		virB8	orf01634	BAbS19_II00560	-	-	BruAb2_0062	-	BCAN_B0065	-	BMEA_B0066	-	BAB2_0061	-	BMEII0032	-	BOV_A0057	-	BRA0062	-	BSUIS_B0066
		virB9	orf01635	BAbS19_II00550	-	-	BruAb2_0061	-	BCAN_B0064	-	BMEA_B0065	-	BAB2_0060	-	BMEII0033	-	BOV_A0056	-	BRA0061	-	BSUIS_B0065
	Mxi-Spa TTSS effectors controlled by MxiE(Shigella)	ipaH	orf03067	-	-	-	-	-	-	-	-	-	-	-	-	-	-	-	-	-	-
Motility & enhance binding to erythrocytes	Flagella(Bartonella)	flgI	orf01551	-	-	-	-	-	-	-	-	-	-	-	-	-	-	-	-	-	-
		flhA	orf02460	-	-	-	-	-	-	-	-	-	-	-	-	-	-	-	-	-	-
Others	Virulence-associated proteins(Bartonella)	vapA1	orf00334	-	-	-	-	-	-	-	-	-	-	-	-	-	-	-	-	-	-
	Table saved from VFDB (http://www.mgc.ac.cn/VFs/) [Tue Feb 18 22:07:15 2020]
